# Supplementary material for: Multi-omics technology reveals the changes in gut microbiota to stimulate aromatic amino acid metabolism in children with allergic rhinitis and constipation
Source: Front Allergy. 2025 May 9;6:1562832. doi: 10.3389/falgy.2025.1562832 (PMC12098344; doi:10.3389/falgy.2025.1562832)
Supplement: Supplementary file 1 [file Datasheet1.csv]

Metabolite	´úÐ»Îï	P_value	FDR	q_value	VIP_pred_OPLS-DA	VIP_PLS-DA	FC(ARFC/HC)	Log2FC(ARFC/HC)	Significant	Regulate	level	KEGG Compound ID	KEGG Compound First Category	KEGG Compound Second Category	KEGG Pathway ID	KEGG Pathway Description	KEGG Pathway First Category	KEGG Pathway Second Category	Library ID	HMDB Superclass	HMDB Class	HMDB Subclass	CAS ID	M/Z	Retention time	Adducts	Formula	Fragmentation Score	Theoretical Fragmentation Score	Metab ID	ID	Mode	Score	arfc_mean	arfc_SD	hc_mean	hc_SD
N-Oleoyl Phenylalanine	N -ÓÍõ£»ù±½±û°±Ëá	0.02422	0.4447	<0.05	2.5542	1.4997	1.2986	0.3769	yes	up	B(i)	-	-	-	-	-	-	-	HMDB0062336;LMFA08020092	Organic acids and derivatives	Carboxylic acids and derivatives	Amino acids, peptides, and analogues	-	430.3312185	6.964166667	M+H	C27H43NO3	64.9	0	metab_1399	pos_7061	pos	52.4	4.706	1.554	3.624	0.8555
N-Linoleoyl Phenylalanine	N -ÑÇÓÍõ£»ù±½±û°±Ëá	0.008865	0.3617	<0.05	2.5054	1.4213	1.2061	0.2704	yes	up	B(ii)	-	-	-	-	-	-	-	HMDB0241982	Organic acids and derivatives	Carboxylic acids and derivatives	Amino acids, peptides, and analogues	-	428.3154416	6.820733333	M+H	C27H41NO3	0	55.2	metab_1421	pos_7197	pos	50.1	5.319	1.106	4.41	0.609
Tryptamine	É«°·	0.01227	0.3769	<0.05	2.1108	1.4512	1.2199	0.2868	yes	up	B(i)	C00398	-	-	map01100;map01110;map00901;map04080;map01063;map00380;map01060	Metabolic pathways;Biosynthesis of secondary metabolites;Indole alkaloid biosynthesis;Neuroactive ligand-receptor interaction;Biosynthesis of alkaloids derived from shikimate pathway;Tryptophan metabolism;Biosynthesis of plant secondary metabolites	Metabolism;Metabolism;Metabolism;Environmental Information Processing;Metabolism;Metabolism;Metabolism	Global and overview maps;Global and overview maps;Biosynthesis of other secondary metabolites;Signaling molecules and interaction;Chemical structure transformation maps;Amino acid metabolism;Chemical structure transformation maps	HMDB0000303;PW_C000207	Organoheterocyclic compounds	Indoles and derivatives	Tryptamines and derivatives	61-54-1	161.1071927	3.206216667	M+H	C10H12N2	83.9	0	metab_413	pos_2342	pos	55.8	4.177	0.9328	3.424	0.5846
N,N-dihydroxy-L-tyrosine	N£¬N -¶þôÇ»ù- L -ÀÒ°±Ëá	0.01838	0.4094	<0.05	1.7521	1.3119	1.2052	0.2693	yes	up	B(ii)	C15503	-	-	map00460;map01100;map01110	Cyanoamino acid metabolism;Metabolic pathways;Biosynthesis of secondary metabolites	Metabolism;Metabolism;Metabolism	Metabolism of other amino acids;Global and overview maps;Global and overview maps	HMDB0304420	Organic acids and derivatives	Carboxylic acids and derivatives	Amino acids, peptides, and analogues	-	211.0505663	4.638983333	M-H	C9H10NO5-	0	65.2	metab_8402	neg_8621	neg	48.9	3.477	0.8009	2.885	0.4596
Tyramine	ÀÒ°·	0.041	0.4896	<0.05	1.3642	1.0067	1.1071	0.1468	yes	up	B(i)	C00483	Peptides	Amines	map01100;map00950;map01110;map01240;map04974;map00680;map04080;map00350;map01063;map01060	Metabolic pathways;Isoquinoline alkaloid biosynthesis;Biosynthesis of secondary metabolites;Biosynthesis of cofactors;Protein digestion and absorption;Methane metabolism;Neuroactive ligand-receptor interaction;Tyrosine metabolism;Biosynthesis of alkaloids derived from shikimate pathway;Biosynthesis of plant secondary metabolites	Metabolism;Metabolism;Metabolism;Metabolism;Organismal Systems;Metabolism;Environmental Information Processing;Metabolism;Metabolism;Metabolism	Global and overview maps;Biosynthesis of other secondary metabolites;Global and overview maps;Global and overview maps;Digestive system;Energy metabolism;Signaling molecules and interaction;Amino acid metabolism;Chemical structure transformation maps;Chemical structure transformation maps	HMDB0000306;PW_C000210	Benzenoids	Benzene and substituted derivatives	Phenethylamines	51-67-2	138.0912766	1.559733333	M+H	C8H11NO	52.1	0	metab_126	pos_1129	pos	48.7	4.197	0.6739	3.791	0.305
2-hydroxyphenylalanine	2 -ôÇ»ù±½±û°±Ëá	0.01581	0.4016	<0.05	1.1585	0.8309	1.051	0.0718	yes	up	B(i)	-	-	-	-	-	-	-	HMDB0006050	Organic acids and derivatives	Carboxylic acids and derivatives	Amino acids, peptides, and analogues	-	164.0705353	5.610933333	M+H-H2O	C9H11NO3	82.9	0	metab_1825	pos_8961	pos	54.3	5.026	0.2818	4.782	0.245
Gly-Trp	¸Ê°±Ëá-É«°±Ëá	0.01428	0.3918	<0.05	2.0671	1.2046	1.217	0.2833	yes	up	B(ii)	-	-	-	-	-	-	-	HMDB0028852	Organic acids and derivatives	Carboxylic acids and derivatives	Amino acids, peptides, and analogues	-	316.1286653	4.771516667	M+CH3OH+Na	C13H15N3O3	0	53.7	metab_696	pos_3365	pos	48.4	3.881	0.7853	3.189	0.6868
Epinephrine	ÉöÉÏÏÙËØ	0.0216	0.4239	<0.05	1.0011	0.8284	1.0408	0.0577	yes	up	B(i)	C00788	Hormones and transmitters;Hormones and transmitters	Other hormones;Neurotransmitters	map01100;map05207;map02024;map04261;map04923;map02020;map04024;map04080;map04924;map00350	Metabolic pathways;Chemical carcinogenesis - receptor activation;Quorum sensing;Adrenergic signaling in cardiomyocytes;Regulation of lipolysis in adipocytes;Two-component system;cAMP signaling pathway;Neuroactive ligand-receptor interaction;Renin secretion;Tyrosine metabolism	Metabolism;Human Diseases;Cellular Processes;Organismal Systems;Organismal Systems;Environmental Information Processing;Environmental Information Processing;Environmental Information Processing;Organismal Systems;Metabolism	Global and overview maps;Cancer: overview;Cellular community - prokaryotes;Circulatory system;Endocrine system;Signal transduction;Signal transduction;Signaling molecules and interaction;Endocrine system;Amino acid metabolism	HMDB0000068;PW_C000048	Benzenoids	Phenols	Benzenediols	51-43-4	184.0966477	2.82285	M+H	C9H13NO3	39.3	0	metab_2347	pos_11056	pos	45.6	4.46	0.2163	4.285	0.1832
Methylnoradrenaline	¼×»ùÈ¥¼×ÉöÉÏÏÙËØ	0.01722	0.4082	<0.05	1.5634	0.9182	1.0828	0.1148	yes	up	B(i)	C17925	-	-	-	-	-	-	HMDB0002832	Benzenoids	Benzene and substituted derivatives	Phenylpropanes	6539-57-7	184.0965945	4.4254	M+H	C9H13NO3	50.8	0	metab_1988	pos_9817	pos	49	5.414	0.5143	5	0.3837
Normetanephrine	È¥¼×±äÉöÉÏÏÙËØ	0.02757	0.4522	<0.05	2.3924	1.4009	1.2419	0.3125	yes	up	B(ii)	C05589	-	-	map01100;map00350	Metabolic pathways;Tyrosine metabolism	Metabolism;Metabolism	Global and overview maps;Amino acid metabolism	HMDB0000819	Benzenoids	Phenols	Methoxyphenols	97-31-4	164.0706717	2.559183333	M-H2O-H	C9H13NO3	0	66.5	metab_7610	neg_2704	neg	50	5.319	1.257	4.283	1.225
Methyldopa	¼×»ù¶à°Í	0.01512	0.3984	<0.05	2.0144	1.2387	1.1917	0.253	yes	up	B(ii)	C07194	-	-	-	-	-	-	HMDB0011754	Phenylpropanoids and polyketides	Phenylpropanoic acids	Not Available	555-30-6	256.0823006	3.447633333	M+FA-H	C10H13NO4	0	69.5	metab_7716	neg_3611	neg	52.5	4.47	0.7266	3.751	0.8223
2-Naphthylaminomethyl-gamma-aminobutyric acid	2 -ÝÁ°·¼×»ù- ¦Ã -°±»ù¶¡Ëá	0.00553	0.3318	<0.05	2.5682	1.6571	1.2434	0.3143	yes	up	B(ii)	-	-	-	-	-	-	-	HMDB0246654	Organic acids and derivatives	Carboxylic acids and derivatives	Amino acids, peptides, and analogues	-	303.1351128	4.444616667	M+FA-H	C15H18N2O2	0	54.8	metab_7924	neg_5213	neg	49.9	4.679	0.8039	3.763	0.8971
4-Trimethylammoniobutanoic Acid	4 -Èý¼×»ù°±»ù¶¡Ëá	0.01864	0.4108	<0.05	1.7871	1.0446	1.094	0.1297	yes	up	B(i)	C01181	-	-	map01100;map00310;map02010	Metabolic pathways;Lysine degradation;ABC transporters	Metabolism;Metabolism;Environmental Information Processing	Global and overview maps;Amino acid metabolism;Membrane transport	HMDB0001161;PW_C000899	Lipids and lipid-like molecules	Fatty Acyls	Fatty acids and conjugates	407-64-7	146.1174574	0.65055	M+H	C7H15NO2	44.5	0	metab_2649	pos_12246	pos	48.4	6.248	0.6831	5.711	0.4941
3a,7a,12a,19-Tetrahydroxy-5b-cholanoic acid	3a£¬7a£¬12a£¬19 -ËÄôÇ»ù- 5b -µ¨Ëá	0.03411	0.4738	<0.05	1.7513	1.0093	1.148	0.1991	yes	up	B(ii)	-	-	-	-	-	-	-	HMDB0000340	Lipids and lipid-like molecules	Steroids and steroid derivatives	Bile acids, alcohols and derivatives	171524-64-4	442.315693	6.206283333	M+NH4	C24H40O6	0	63.9	metab_1616	pos_8095	pos	51.5	4.213	0.7114	3.67	0.6441
1beta-Hydroxycholic acid	1 ¦Â -ôÇ»ùµ¨Ëá	0.03333	0.4708	<0.05	1.4507	1.5848	1.0855	0.1184	yes	up	B(ii)	-	-	-	-	-	-	-	HMDB0000307	Lipids and lipid-like molecules	Steroids and steroid derivatives	Bile acids, alcohols and derivatives	80875-94-1	442.3179613	6.365616667	M+NH4	C24H40O6	0	72	metab_1566	pos_7845	pos	48.2	5.089	0.4734	4.688	0.5258
3a,6b,7a,12a-Tetrahydroxy-5b-cholanoic acid	3a£¬6b£¬7a£¬12a -ËÄôÇ»ù- 5b -µ¨Ëá	0.01119	0.3663	<0.05	2.8966	1.7465	1.5317	0.6152	yes	up	B(ii)	C01094	-	-	map01100;map00400;map00051;map02060;map01120	Metabolic pathways;Phenylalanine, tyrosine and tryptophan biosynthesis;Fructose and mannose metabolism;Phosphotransferase system (PTS);Microbial metabolism in diverse environments	Metabolism;Metabolism;Metabolism;Environmental Information Processing;Metabolism	Global and overview maps;Amino acid metabolism;Carbohydrate metabolism;Membrane transport;Global and overview maps	HMDB0000399	Organic oxygen compounds	Organooxygen compounds	Carbohydrates and carbohydrate conjugates	80875-93-0	442.3157009	6.088783333	M+NH4	C24H40O6	0	71	metab_1007	pos_4690	pos	52.8	3.86	1.174	2.52	1.563
Lithocholenic Acid	Ê¯µ¨Ëá	0.04769	0.5135	<0.05	1.7131	1.0178	1.1536	0.2061	yes	up	B(i)	-	-	-	-	-	-	-	-	-	-	-	-	392.3155	6.533466667	M+NH4	C24H38O3	54.1	0	metab_1501	pos_7569	pos	48.3	4.424	0.7931	3.835	0.7913
Nitrilotriacetic acid	´Îµª»ùÈýÒÒËá	0.001466	0.2528	<0.05	1.1459	0.7438	0.9675	-0.0477	yes	down	B(i)	C14695	-	-	-	-	-	-	HMDB0255635	Organic acids and derivatives	Carboxylic acids and derivatives	Amino acids, peptides, and analogues	-	190.0347948	0.550433333	M-H	C6H9NO6	79.1	0	metab_8921	neg_13266	neg	53.6	4.965	0.1252	5.132	0.1397
Indoleacetic acid	ßÅßáÒÒËá	0.01627	0.4023	<0.05	1.7283	1.1721	1.1852	0.2452	yes	up	B(ii)	C00954	-	-	map01100;map01070;map00380;map04075	Metabolic pathways;Biosynthesis of plant hormones;Tryptophan metabolism;Plant hormone signal transduction	Metabolism;Metabolism;Metabolism;Environmental Information Processing	Global and overview maps;Chemical structure transformation maps;Amino acid metabolism;Signal transduction	HMDB0000197	Organoheterocyclic compounds	Indoles and derivatives	Indolyl carboxylic acids and derivatives	87-51-4	176.0703888	4.831166667	M+H	C10H9NO2	0	62.7	metab_703	pos_3402	pos	50.8	3.353	0.6579	2.829	0.461
(2-Naphthalenyloxy)acetic acid	£¨2-ÝÁÑõ»ù£©ÒÒËá	0.006552	0.3519	<0.05	1.9079	1.2339	1.2081	0.2728	yes	up	B(ii)	C18750	-	-	-	-	-	-	HMDB0032706	Benzenoids	Benzene and substituted derivatives	Phenoxyacetic acid derivatives	120-23-0	220.0967526	4.996116667	M+NH4	C12H10O3	0	45.4	metab_1907	pos_9461	pos	48.1	3.355	0.6822	2.777	0.3547
2-(Pyridin-2-ylamino)acetic acid	2-£¨ßÁà¤-2-°±»ù£©ÒÒËá	0.005509	0.3318	<0.05	2.2009	1.9008	1.2404	0.3108	yes	up	B(ii)	-	-	-	-	-	-	-	HMDB0244956	Organic acids and derivatives	Carboxylic acids and derivatives	Amino acids, peptides, and analogues	-	153.0657163	1.164283333	M+H	C7H8N2O2	0	49.4	metab_2588	pos_12018	pos	48.2	3.633	0.8021	2.929	0.4408
Indole-3-acetic acid	ßÅßá-3-ÒÒËá	0.004284	0.3232	<0.05	2.2727	1.513	1.2314	0.3003	yes	up	B(i)	C00954	-	-	map01100;map01070;map00380;map04075	Metabolic pathways;Biosynthesis of plant hormones;Tryptophan metabolism;Plant hormone signal transduction	Metabolism;Metabolism;Metabolism;Environmental Information Processing	Global and overview maps;Chemical structure transformation maps;Amino acid metabolism;Signal transduction	HMDB0000197	Organoheterocyclic compounds	Indoles and derivatives	Indolyl carboxylic acids and derivatives	-	176.070515	5.60235	M+H	C10H9NO2	88.3	0	metab_831	pos_3985	pos	56.4	3.688	0.7351	2.995	0.4723
{4-[4-(6-Carbamoyl-3,5-dimethylpyrazin-2-yl)phenyl]cyclohexyl}acetic acid	{4-[4-£¨6-°±»ù¼×õ£»ù-3,5-¶þ¼×»ùßÁàº-2-»ù£©±½»ù]»·¼º»ù}ÒÒËá	0.001546	0.2563	<0.05	2.5798	1.5634	1.2635	0.3374	yes	up	B(ii)	-	-	-	-	-	-	-	HMDB0248788	Organoheterocyclic compounds	Diazines	Pyrazines	-	390.1763731	3.012033333	M+Na	C21H25N3O3	0	68.4	metab_362	pos_2155	pos	49.9	4.138	0.7867	3.275	0.5623
(2-oxo-2,3-dihydro-1h-indol-3-yl)acetic acid	£¨2-Ñõ´ú-2,3-¶þÇâ-1h-ßÅßá-3-»ù£©ÒÒËá	0.0005498	0.1969	<0.05	2.788	1.9925	1.28	0.3562	yes	up	B(i)	-	-	-	-	-	-	-	-	-	-	-	-	192.0653461	4.323783333	M+H	C10H9NO3	86	0	metab_635	pos_3108	pos	56.4	4.361	0.6984	3.407	0.6674
4-[(2,4-Dihydroxy-3,3-dimethylbutanoyl)amino]butanoic acid	4-[£¨2,4-¶þôÇ»ù-3,3-¶þ¼×»ù¶¡õ£»ù£©°±»ù]¶¡Ëá	0.04085	0.4896	<0.05	1.4824	1.1079	1.0923	0.1274	yes	up	B(ii)	-	-	-	-	-	-	-	HMDB0246316	Organic acids and derivatives	Carboxylic acids and derivatives	Amino acids, peptides, and analogues	-	234.1333492	3.158816667	M+H	C10H19NO5	0	71.4	metab_394	pos_2284	pos	53.3	5.123	0.6576	4.69	0.438
2-(2-ethyl-6-methyl-n-oxaloanilino)propanoic acid	2-£¨2-ÒÒ»ù-6-¼×»ù-n-²Ýõ£±½°·»ù£©±ûËá	0.03187	0.4699	<0.05	2.6497	1.8266	1.3744	0.4588	yes	up	B(i)	-	-	-	-	-	-	-	-	-	-	-	-	297.1440082	3.38075	M+NH4	C14H17NO5	35.7	0	metab_2169	pos_10484	pos	46.1	4.614	1.326	3.357	1.762
4-hydroxy-5-[4-hydroxy-3-(sulfooxy)phenyl]pentanoic acid	4-ôÇ»ù-5-[4-ôÇ»ù-3-£¨»Çõ£Ñõ»ù£©±½»ù]ÎìËá	0.001492	0.2528	<0.05	2.9696	2.0904	1.4026	0.4881	yes	up	B(ii)	-	-	-	-	-	-	-	HMDB0127746	Lipids and lipid-like molecules	Fatty Acyls	Fatty acids and conjugates	-	305.0334518	3.0114	M-H	C11H14O8S	0	54.2	metab_8725	neg_11088	neg	48.9	4.153	1.101	2.961	0.7433
5-Acetamidovalerate	5 -ÒÒõ£°±»ùÎìËá	0.02542	0.4479	<0.05	1.8141	1.0561	1.097	0.1335	yes	up	B(ii)	C03087	-	-	map01100;map00310	Metabolic pathways;Lysine degradation	Metabolism;Metabolism	Global and overview maps;Amino acid metabolism	HMDB0012175	Lipids and lipid-like molecules	Fatty Acyls	Fatty acids and conjugates	-	218.1027792	3.377483333	M+Hac-H	C7H13NO3	0	47.9	metab_8664	neg_10590	neg	48.3	6.391	0.6664	5.826	0.6681
L-2-Amino-5-hydroxypentanoic acid	L - 2 -°±»ù- 5 -ôÇ»ùÎìËá	0.02062	0.4211	<0.05	1.0051	0.5951	1.0317	0.0451	yes	up	B(ii)	-	-	-	-	-	-	-	HMDB0031658	Organic acids and derivatives	Carboxylic acids and derivatives	Amino acids, peptides, and analogues	-	116.0707591	2.955466667	M+H-H2O	C5H11NO3	0	63	metab_2292	pos_10873	pos	51.7	5.721	0.1848	5.545	0.2152
4-Phenylpiperidine-4-carboxylic acid	4 -±½»ùßßà¤Àà»¯ºÏÎï- 4 -ôÈËá	0.04768	0.5135	<0.05	1.3763	0.929	1.1483	0.1995	yes	up	B(ii)	-	-	-	-	-	-	-	HMDB0246199	Organoheterocyclic compounds	Piperidines	Phenylpiperidines	-	206.117528	2.785766667	M+H	C12H15NO2	0	46.9	metab_2366	pos_11115	pos	48.1	3.841	0.7775	3.345	0.5233
2-(2-Aminopropanoylamino)bicyclo[3.1.0]hexane-2,6-dicarboxylic acid	2-£¨2-°±»ù±ûõ£»ù°±»ù£©Ë«»·[3.1.0]¼ºÍé-2,6-¶þôÈËá	0.03915	0.4865	<0.05	2.0315	1.2237	1.2555	0.3283	yes	up	B(ii)	-	-	-	-	-	-	-	HMDB0255353	Organic acids and derivatives	Carboxylic acids and derivatives	Amino acids, peptides, and analogues	-	315.1192069	4.402466667	M+Hac-H	C11H16N2O5	0	47.6	metab_8448	neg_8914	neg	47.7	4.078	0.937	3.248	1.196
Malathion monocarboxylic acid	ÂíÀ­ÁòÁ×µ¥ôÈËá	0.03821	0.4816	<0.05	1.0569	0.6499	0.9707	-0.0429	yes	down	B(ii)	-	-	-	-	-	-	-	HMDB0060626	Lipids and lipid-like molecules	Fatty Acyls	Fatty acids and conjugates	-	347.0024154	0.940783333	M+FA-H	C8H15O6PS2	0	68.1	metab_8878	neg_12537	neg	51.6	6.762	0.2357	6.966	0.2844
2-(3,5-dimethylpyrazol-1-yl)butanedioic acid	2-£¨3,5-¶þ¼×»ùßÁßò-1-»ù£©¶¡¶þËá	0.02783	0.4522	<0.05	1.787	1.1131	1.172	0.229	yes	up	B(i)	-	-	-	-	-	-	-	-	-	-	-	-	213.0867054	2.007916667	M+H	C9H12N2O4	71.7	0	metab_2483	pos_11583	pos	53.3	4.443	0.847	3.791	0.7098
2-Hydroxy-2-(2-oxopropyl)butanedioic acid	2-ôÇ»ù-2-£¨2-Ñõ±û»ù£©¶¡¶þËá	0.01791	0.4094	<0.05	2.3569	1.5494	1.2945	0.3723	yes	up	B(ii)	-	-	-	-	-	-	-	HMDB0059927	Organic acids and derivatives	Keto acids and derivatives	Medium-chain keto acids and derivatives	-	211.024023	4.621933333	M+Na-2H	C7H10O6	0	62	metab_8406	neg_8646	neg	50.1	4.106	1.21	3.172	0.8084
2-(14-methylpentadecanoylamino)-3-phenylpropanoic acid	2-£¨14-¼×»ùÊ®ÎåÍéõ£»ù°±»ù£©-3-±½±ûËá	0.008892	0.3617	<0.05	3.517	2.1234	2.0168	1.0121	yes	up	B(i)	-	-	-	-	-	-	-	-	-	-	-	-	404.3152149	6.948266667	M+H	C25H41NO3	44.3	0	metab_1402	pos_7075	pos	47.3	3.84	2.288	1.904	1.428
4-(2-Aminophenyl)-2,4-dioxobutanoic acid	4-£¨2-°±»ù±½»ù£©-2,4-¶þÑõ´ú¶¡Ëá	0.03314	0.4708	<0.05	1.52	1.143	1.0935	0.1289	yes	up	B(ii)	C01252	-	-	map01100;map00380	Metabolic pathways;Tryptophan metabolism	Metabolism;Metabolism	Global and overview maps;Amino acid metabolism	HMDB0000978	Organic oxygen compounds	Organooxygen compounds	Carbonyl compounds	90924-76-8	190.0496472	3.555466667	M+H-H2O	C10H9NO4	0	64.7	metab_2136	pos_10362	pos	51.6	5.053	0.365	4.621	0.6733
Ethylenediamine-N,N'-diacetic acid	ÒÒ¶þ°·-N,N'-¶þÒÒËá	0.0006825	0.2075	<0.05	3.3245	2.4064	1.5332	0.6166	yes	up	B(ii)	C21397	-	-	-	-	-	-	HMDB0246968	Organic acids and derivatives	Carboxylic acids and derivatives	Amino acids, peptides, and analogues	-	351.1556071	5.077016667	2M-H	C6H12N2O4	0	48.4	metab_8012	neg_5901	neg	46.7	4.063	1.12	2.65	0.9328
Ibufenac	Òì¶¡±½ÒÒËá	0.03532	0.4766	<0.05	1.4146	0.9526	1.1156	0.1579	yes	up	B(ii)	-	-	-	-	-	-	-	HMDB0253333	Benzenoids	Benzene and substituted derivatives	Phenylpropanes	-	193.1220938	4.3016	M+H	C12H16O2	0	52.4	metab_2005	pos_9886	pos	47.9	4.023	0.5231	3.606	0.5263
9(z),11(e)-conjugated linoleic acid	9£¨z£©£¬11£¨e£©¹²éîÑÇÓÍËá	0.0161	0.4023	<0.05	1.4936	0.9227	1.0804	0.1115	yes	up	B(i)	-	-	-	-	-	-	-	-	-	-	-	-	281.2471063	6.653133333	M+H	C18H32O2	38.6	0	metab_1467	pos_7387	pos	45.8	4.437	0.4151	4.107	0.2875
Vaccenic acid	Ê®°ËÌ¼-11-Ï©Ëá	0.03888	0.4853	<0.05	1.6368	0.8908	1.1305	0.177	yes	up	B(i)	C08367	-	-	-	-	-	-	HMDB0003231;HMDB0244344	Lipids and lipid-like molecules	Fatty Acyls	Fatty acids and conjugates	693-72-1	283.2628283	6.669133333	M+H	C18H34O2	39.2	0	metab_1461	pos_7362	pos	46.1	3.846	0.6977	3.402	0.3923
4,7,10,13-Hexadecatetraenoic acid	4£¬7£¬10£¬13 -Ê®ÁùÌ¼ËÄÏ©Ëá	0.01577	0.4016	<0.05	1.7717	1.0437	1.172	0.229	yes	up	B(ii)	-	-	-	-	-	-	-	HMDB0246620	Lipids and lipid-like molecules	Fatty Acyls	Fatty acids and conjugates	-	292.226966	5.907666667	M+ACN+H	C16H26O2	0	49.3	metab_1762	pos_8642	pos	47.7	3.557	0.6417	3.035	0.4739
3-Hydroxyhept-4-enoylcarnitine	3 -ôÇ»ù¸ý- 4 -Ï©õ£Èâ¼î	0.006348	0.3519	<0.05	2.161	1.4073	1.2026	0.2662	yes	up	B(ii)	-	-	-	-	-	-	-	HMDB0241685	Lipids and lipid-like molecules	Fatty Acyls	Fatty acid esters	-	270.1695393	5.399983333	M+H-H2O	C14H25NO5	0	56.4	metab_1849	pos_9100	pos	48.7	4.119	0.6118	3.425	0.6994
3-Butenylcarnitine	3 -¶¡Ï©»ùÈâ¼î	0.03833	0.4816	<0.05	1.9648	1.2528	1.216	0.2822	yes	up	B(ii)	-	-	-	-	-	-	-	HMDB0241650	Lipids and lipid-like molecules	Fatty Acyls	Fatty acid esters	-	250.108073	4.99395	M+Na-2H	C11H19NO4	0	47.6	metab_8367	neg_8257	neg	47.2	4.126	1.137	3.393	0.6686
3-Hydroxytetradeca-5,8,11-trienoylcarnitine	3 -ôÇ»ùÊ®ËÄ- 5£¬8£¬11 -ÈýÏ©õ£Èâ¼î	0.03058	0.4635	<0.05	1.7553	1.6649	0.8963	-0.1579	yes	down	B(ii)	-	-	-	-	-	-	-	HMDB0241412	Lipids and lipid-like molecules	Fatty Acyls	Fatty acid esters	-	382.2579652	6.29395	M+H	C21H35NO5	0	59	metab_1589	pos_7934	pos	46.9	4.15	0.5473	4.63	0.6267
5-Hydroxypentanoylcarnitine	5 -ôÇ»ùÎìõ£Èâ¼î	0.002276	0.2679	<0.05	2.3771	1.3845	1.2397	0.31	yes	up	B(ii)	-	-	-	-	-	-	-	HMDB0241655	Lipids and lipid-like molecules	Fatty Acyls	Fatty acid esters	-	320.1702121	3.906133333	M+Hac-H	C12H23NO5	0	57.4	metab_7829	neg_4444	neg	48.9	3.879	0.6674	3.129	0.5722
N-Docosahexaenoyl Leucine	N -¶þÊ®¶þÌ¼ÁùÏ©õ£ÁÁ°±Ëá	0.02595	0.4479	<0.05	1.7444	1.4937	1.2402	0.3105	yes	up	B(ii)	-	-	-	-	-	-	-	HMDB0242017	Organic acids and derivatives	Carboxylic acids and derivatives	Amino acids, peptides, and analogues	-	483.3615576	7.1558	M+ACN+H	C28H43NO3	0	40.8	metab_1262	pos_6042	pos	45.1	3.274	0.9785	2.64	0.3822
G-Glu-Val	G-¹È°±õ£-çÓ°±Ëá	0.03296	0.4708	<0.05	1.9687	1.2025	1.1922	0.2536	yes	up	B(i)	-	-	-	-	-	-	-	HMDB0011172	Organic acids and derivatives	Carboxylic acids and derivatives	Amino acids, peptides, and analogues	-	247.1284155	2.544483333	M+H	C10H18N2O5	47.7	0	metab_207	pos_1547	pos	47.5	4.739	0.8269	3.975	1.065
Indole-3-Acetyl-L-Valine	ßÅßá- 3 -ÒÒõ£»ù- L -çÓ°±Ëá	0.001443	0.2528	<0.05	3.4449	2.2848	1.683	0.751	yes	up	B(i)	-	-	-	-	-	-	-	-	-	-	-	-	257.1281621	5.6702	M+H-H2O	C15H18N2O3	62.9	0	metab_845	pos_4023	pos	51	3.854	1.195	2.29	1.279
L-Valine	L-çÓ°±Ëá	0.02741	0.4522	<0.05	1.0716	0.6594	1.0343	0.0486	yes	up	B(i)	C00183	Peptides	Amino acids	map01100;map04978;map00311;map00770;map02010;map00290;map00460;map01240;map01230;map00966;map01210;map01110;map04974;map00970;map00280;map05230;map01063;map01060	Metabolic pathways;Mineral absorption;Penicillin and cephalosporin biosynthesis;Pantothenate and CoA biosynthesis;ABC transporters;Valine, leucine and isoleucine biosynthesis;Cyanoamino acid metabolism;Biosynthesis of cofactors;Biosynthesis of amino acids;Glucosinolate biosynthesis;2-Oxocarboxylic acid metabolism;Biosynthesis of secondary metabolites;Protein digestion and absorption;Aminoacyl-tRN…	Metabolism;Organismal Systems;Metabolism;Metabolism;Environmental Information Processing;Metabolism;Metabolism;Metabolism;Metabolism;Metabolism;Metabolism;Metabolism;Organismal Systems;Genetic Information Processing;Metabolism;Human Diseases;Metabolism;Metabolism	Global and overview maps;Digestive system;Biosynthesis of other secondary metabolites;Metabolism of cofactors and vitamins;Membrane transport;Amino acid metabolism;Metabolism of other amino acids;Global and overview maps;Global and overview maps;Biosynthesis of other secondary metabolites;Global and overview maps;Global and overview maps;Digestive system;Translation;Amino acid metabolism;Cancer: …	HMDB0000883;PW_C000704	Organic acids and derivatives	Carboxylic acids and derivatives	Amino acids, peptides, and analogues	72-18-4	118.0863884	0.9594	M+H	C5H11NO2	86.9	0	metab_43	pos_876	pos	55.9	6.46	0.2477	6.246	0.2644
